# Supplementary material for: Hydrophobization of Cold Plasma Activated Glass Surfaces by Hexamethyldisilazane Treatment
Source: Molecules. 2024 Jun 4;29(11):2645. doi: 10.3390/molecules29112645 (PMC11173631; doi:10.3390/molecules29112645)
Supplement: Supplementary file 1 [file molecules-29-02645-s001.zip]

Archive with 1 entries (1 files):
- molecules-2998007-supplementary.pdf
